# Supplementary material for: Nucleobases and corresponding nucleosides display potent antiviral activities against dengue virus possibly through viral lethal mutagenesis
Source: PLoS Negl Trop Dis. 2018 Apr 19;12(4):e0006421. doi: 10.1371/journal.pntd.0006421 (PMC5929572; doi:10.1371/journal.pntd.0006421)
Supplement: S2 Table — (XLSX) [file pntd.0006421.s002.xlsx]

## Sheet: Sheet1
S2 Table. List of sequence changes for prM/E region cDNA
										937- 2421 envelope glycoprotein
Genome position	818	819	820	834	845	854	859	867	900	938	939	940	952-4	960	968	969	982	985	1004	1007	1008	1028	1043	1046ˇ7	1047	1057	1063	1074	1093	1094	1097	1083	1107	1155	1063	1093	1116	1176	1179	1191	1192	1203	1210	1211	1218	1229	1234	1236	1254
NGC lab isolatea													ATA
DMSO Consensus	T	C	T	C	T	T	G	C	T	T	G	C	ATG (34)	T	T	T	T	G	T	T	C	T	A	n/a	C	T	T	A	C	C	C	A	G	C	T	C	T	C	C	G	C	G	T	G	C	A	G	A	A
DMSO P2 Mutants													ATA (15)																T (1)
													ACA (1)
DMSO P3 Mutants											A (1)		ATA (2)							C (1)		C (1)		A (2)								G (1)
													ACA (3)
													GCA (1)
DMSO P4 Mutants													ACA (1)
													ATA (2)
DMSO P5 Mutants													ACA (2)								T (1)														C (1)	T (1)	C (1)
													ATA (2)
3a P2 Consensus													ATG (16)
3a P2 Mutants													ATA (17)					T (10)					A (2)	T (1)									A (1)								T (13)							T (1)
													ACA (3)
3a P3 Consensus													ATG (29)										G (29)
3a P3 Mutants													ACA (8)										A (8)		T (1)						T (1)								T (5)
3a P4 Consensus													ATG (28)
3a P4 Mutants		A (1)			C (1)					A(1)			ACA (16/17)														C (3)			T (5)				T (2)				T (1)						A (1)
3b P2 Consensus													ATG (19)
3b P2 Mutants	C (1)					C (1)		T (1)	C (3)				ACA (11)	C (3)			C (1)		C (1)									G (1)												A (2)				A (3)			T (1)	G (1)	G (1)
													ATA (4)
3b P3 Consensus													ACA (32)	C (32)												C (32)
3b P3 Mutants				T (6)									ATA (3)	T (3)	C (1)	C (4)										T (3)												T (4)			T (1)	A (4)	C (1)		T (8)	G (1)
aDENV New Guinea Strain Type 2, accession number KM204118
bRed font = mutation
cBlue font = change to consensus sequence
dBlack font = consensus sequence
Parenthesis indicates number of clones with sequence
[truncated: 45 more columns]
